# Supplementary material for: Deep learning-based segmentation of 2D projection-derived overlapping prospore membrane in yeast
Source: Cell Struct Funct. 2025 Sep 13;50(2):183–95. doi: 10.1247/csf.25032 (PMC12967522; doi:10.1247/csf.25032)
Supplement: Supplementary file 3 — Supplementary Materials [file csf_50_25032_3.zip]

Archive with 2 entries (2 files):
- 50_25032_Supplementary Table.docx
- 50_25032_Supplementary_Fig.pdf
